# Supplementary material for: Conversion therapy with TACE, TKIs, and ICIs for unresectable BCLC stage B and C hepatocellular carcinoma
Source: Front Immunol. 2025 Jun 10;16:1451965. doi: 10.3389/fimmu.2025.1451965 (PMC12185523; doi:10.3389/fimmu.2025.1451965)
Supplement: Supplementary file 6 [file DataSheet5.zip]

Archive with 2 entries (2 files):
- patient3 pre treatment.tif
- __MACOSX/._patient3 pre treatment.tif
